# Supplementary material for: Poly[[diaqua­(μ4-l-tartrato)(μ2-l-tartrato)dizinc(II)] tetra­hydrate]
Source: Acta Crystallogr Sect E Struct Rep Online. 2010 Mar 6;66(Pt 4):m374. doi: 10.1107/S1600536810007543 (PMC2983975; doi:10.1107/S1600536810007543)
Supplement: Supplementary file 1 [file e-66-0m374-sup1.cif]

##############################################################################
###                                                                        ###
###        Electronic paper (Acta Crystallographica Section E)             ###
###                                                                        ###
##############################################################################
#                                                                            #
# This CIF contains the data in a paper accepted for publication in Acta     #
# Crystallographica Section E. It conforms to the requirements of Notes      #
# for Authors for Section E, and has been peer reviewed under the auspices   #
# of the IUCr Commission on Journals.                                        #
#                                                                            #
# Full details of the Crystallographic Information File format               #
# are given in the paper "The Crystallographic Information File (CIF):       #
# a New Standard Archive File for Crystallography" by S. R. Hall, F. H.      #
# Allen and I. D. Brown [Acta Cryst. (1991), A47, 655-685].                  #
#                                                                            #
# The current version of the core CIF dictionary is obtainable from          #
# ftp://ftp.iucr.org/pub/cif_core.dic. The current version number is 2.4.    #
#                                                                            #
# Software is freely available for graphical display of the structure(s) in  #
# this CIF.  For information consult the CIF home page http://www.iucr.org/  #
# cif/home.html                                                              #
#                                                                            #
# This file may be used for bona fide research purposes within the           #
# scientific community so long as proper attribution is given to the journal # 
# article from which it was obtained.                                        #
#                                                                            #
##############################################################################
                                             
data_global
_audit_creation_method     'from SHELXL97 CIF and IUCr SHELXL97-template'
_journal_date_recd_electronic     2010-02-09
_journal_date_accepted     2010-02-27
_journal_name_full     'Acta Crystallographica, Section E'
_journal_year     2010
_journal_volume     66
_journal_issue      4
_journal_page_first     m374
_journal_page_last     m374
_journal_paper_category     QM
_journal_coeditor_code     BQ2195
_publ_contact_author_name     'Mr. Hou-Ting Liu'
_publ_contact_author_address
; School of Chemistry and Chemical Engineering
  Liaocheng University
  Liaocheng 252059
;
_publ_contact_author_email     'liuhouting@lcu.edu.cn'
_publ_contact_author_fax     '84 635 8230621'
_publ_contact_author_phone     '84 635 8230680'
_publ_section_title
;
Poly[[diaqua(\m~4~-<i>L</i>-tartrato)(\m~2~-<i>L</i>-tartrato)dizinc(II)]
tetrahydrate]
;
loop_
    _publ_author_name
    _publ_author_footnote
    _publ_author_address
    'Hou-Ting Liu'
; ?
;
; School of Chemistry and Chemical Engineering
  Liaocheng University
  Liaocheng 252059
  People's Republic of China
;
    'Jing Lu'
; ?
;
; School of Chemistry and Chemical Engineering
  Liaocheng University
  Liaocheng 252059
  People's Republic of China
;
    'Da-Qi Wang'
; ?
;
; School of Chemistry and Chemical Engineering
  Liaocheng University
  Liaocheng 252059
  People's Republic of China
;
data_I
_audit_creation_method     SHELXL-97
_chemical_name_systematic
;
Poly[[diaqua(\m~4~-L-tartrato)(\m~2~-L-tartrato)dizinc(II)]
tetrahydrate]
;
_chemical_name_common     ?
_chemical_formula_moiety     'C4 H6 O7 Zn, 2(H2 O)'
_chemical_formula_sum     'C4 H10 O9 Zn'
_chemical_formula_iupac     '[Zn (C4 H4 O6) (H2 O)], 2H2 O'
_chemical_formula_weight     267.49
_chemical_melting_point     ?
_symmetry_cell_setting     Monoclinic
_symmetry_space_group_name_H-M     'C 2'
_symmetry_space_group_name_Hall     'C 2y'
loop_
    _symmetry_equiv_pos_as_xyz
    'x, y, z'
    '-x, y, -z'
    'x+1/2, y+1/2, z'
    '-x+1/2, y+1/2, -z'
_cell_length_a     12.8652(16)
_cell_length_b     8.7884(14)
_cell_length_c     8.3816(12)
_cell_angle_alpha     90.00
_cell_angle_beta     114.1300(10)
_cell_angle_gamma     90.00
_cell_volume     864.9(2)
_cell_formula_units_Z     4
_cell_measurement_reflns_used     1296
_cell_measurement_theta_min     2.66
_cell_measurement_theta_max     25.00
_cell_measurement_temperature     296
_exptl_crystal_description     block
_exptl_crystal_colour     white
_exptl_crystal_size_max     0.50
_exptl_crystal_size_mid     0.48
_exptl_crystal_size_min     0.45
_exptl_crystal_density_diffrn     2.054
_exptl_crystal_density_meas     ?
_exptl_crystal_density_method     'not measured'
_exptl_crystal_F_000     544
_exptl_absorpt_coefficient_mu     2.870
_exptl_absorpt_correction_type     multi-scan
_exptl_absorpt_process_details     '(SADABS; Sheldrick, 1996)'
_exptl_absorpt_correction_T_min     0.3279
_exptl_absorpt_correction_T_max     0.3583
_exptl_special_details
;
;
_diffrn_ambient_temperature     296
_diffrn_radiation_type     MoK\a
_diffrn_radiation_wavelength     0.71073
_diffrn_radiation_source     'fine-focus sealed tube'
_diffrn_radiation_monochromator     graphite
_diffrn_measurement_device_type     'Bruker SMART CCD area-detector'
_diffrn_measurement_method     'phi and omega scans'
_diffrn_detector_area_resol_mean     ?
_diffrn_reflns_number     2182
_diffrn_reflns_av_R_equivalents     0.0166
_diffrn_reflns_av_sigmaI/netI     0.0388
_diffrn_reflns_theta_min     2.66
_diffrn_reflns_theta_max     25.00
_diffrn_reflns_theta_full     25.00
_diffrn_measured_fraction_theta_max     1.000
_diffrn_measured_fraction_theta_full     1.000
_diffrn_reflns_limit_h_min     -15
_diffrn_reflns_limit_h_max     14
_diffrn_reflns_limit_k_min     -8
_diffrn_reflns_limit_k_max     10
_diffrn_reflns_limit_l_min     -9
_diffrn_reflns_limit_l_max     9
_diffrn_standards_number     ?
_diffrn_standards_interval_count     ?
_diffrn_standards_interval_time     ?
_diffrn_standards_decay_%     ?
_refine_special_details
;
Refinement of <i>F</i>^2^ against ALL reflections. The weighted <i>R</i>-factor
wR and goodness of fit <i>S</i> are based on <i>F</i>^2^, conventional
<i>R</i>-factors <i>R</i> are based on <i>F</i>, with <i>F</i> set to zero for
negative <i>F</i>^2^. The threshold expression of <i>F</i>^2^ >
\s(<i>F</i>^2^) is used only for calculating <i>R</i>-factors(gt) etc. and is
not relevant to the choice of reflections for refinement. <i>R</i>-factors
based on <i>F</i>^2^ are statistically about twice as large as those based on
<i>F</i>, and <i>R</i>- factors based on ALL data will be even larger.
;
_reflns_number_total     1296
_reflns_number_gt     1262
_reflns_threshold_expression     I>2sigma(I)
_refine_ls_structure_factor_coef     Fsqd
_refine_ls_matrix_type     full
_refine_ls_R_factor_all     0.0252
_refine_ls_R_factor_gt     0.0245
_refine_ls_wR_factor_gt     0.0706
_refine_ls_wR_factor_ref     0.0710
_refine_ls_goodness_of_fit_ref     1.101
_refine_ls_restrained_S_all     1.101
_refine_ls_number_reflns     1296
_refine_ls_number_parameters     147
_refine_ls_number_restraints     1
_refine_ls_hydrogen_treatment     constr
_refine_ls_weighting_scheme     calc
_refine_ls_weighting_details
         'calc w=1/[\s^2^(Fo^2^)+(0.0392P)^2^+0.8210P] where P=(Fo^2^+2Fc^2^)/3'
_atom_sites_solution_hydrogens     geom
_atom_sites_solution_primary     direct
_atom_sites_solution_secondary     difmap
_refine_ls_shift/su_max     0.001
_refine_ls_shift/su_mean     0.000
_refine_diff_density_max     0.341
_refine_diff_density_min     -0.424
_refine_ls_extinction_method     none
_refine_ls_extinction_coef     ?
_refine_ls_abs_structure_details     'Flack (1983), 481 Friedel pairs'
_refine_ls_abs_structure_Flack     0.01(2)
loop_
    _atom_type_symbol
    _atom_type_description
    _atom_type_scat_dispersion_real
    _atom_type_scat_dispersion_imag
    _atom_type_scat_source
    'C' 'C' 0.0033 0.0016
                         'International Tables Vol C Tables 4.2.6.8 and 6.1.1.4'
    'H' 'H' 0.0000 0.0000
                         'International Tables Vol C Tables 4.2.6.8 and 6.1.1.4'
    'O' 'O' 0.0106 0.0060
                         'International Tables Vol C Tables 4.2.6.8 and 6.1.1.4'
    'Zn' 'Zn' 0.2839 1.4301
                         'International Tables Vol C Tables 4.2.6.8 and 6.1.1.4'
_computing_data_collection     'SMART (Sheldrick, 2008)'
_computing_cell_refinement     'SAINT (Sheldrick, 2008)'
_computing_data_reduction     'SAINT (Sheldrick, 2008)'
_computing_structure_solution     'SHELXS97 (Sheldrick, 2008)'
_computing_structure_refinement     'SHELXL97 (Sheldrick, 2008)'
_computing_molecular_graphics     'SHELXTL (Sheldrick, 2008)'
_computing_publication_material     'SHELXL97 (Sheldrick, 2008)'
loop_
    _atom_site_type_symbol
    _atom_site_label
    _atom_site_fract_x
    _atom_site_fract_y
    _atom_site_fract_z
    _atom_site_U_iso_or_equiv
    _atom_site_adp_type
    _atom_site_calc_flag
    _atom_site_refinement_flags
    _atom_site_occupancy
    _atom_site_disorder_assembly
    _atom_site_disorder_group
    Zn Zn1 0.23251(3) 0.52758(7) 0.15818(5) 0.02164(15) Uani d . 1 . .
    O O1 0.2031(2) 0.3568(4) 0.2954(4) 0.0271(7) Uani d . 1 . .
    O O2 0.1296(3) 0.1272(4) 0.2844(4) 0.0418(9) Uani d . 1 . .
    O O3 0.2105(2) 0.7016(4) -0.0093(4) 0.0289(7) Uani d . 1 . .
    O O4 0.1403(2) 0.9327(3) -0.1022(4) 0.0307(7) Uani d . 1 . .
    O O5 0.0911(2) 0.4067(3) -0.0441(4) 0.0270(7) Uani d . 1 . .
    H H5 0.0531 0.4421 -0.1579 0.032 Uiso d R 1 . .
    O O6 0.0846(2) 0.6635(4) 0.1705(4) 0.0265(7) Uani d . 1 . .
    H H6 0.0438 0.6340 0.2349 0.032 Uiso d R 1 . .
    O O7 0.3436(3) 0.6376(5) 0.3781(4) 0.0447(9) Uani d . 1 . .
    H H7B 0.3339 0.6097 0.4681 0.054 Uiso d R 1 . .
    H H7C 0.3352 0.7335 0.3666 0.054 Uiso d R 1 . .
    O O8 0.1503(7) 0.4516(9) 0.6526(9) 0.042(3) Uani d P 0.499(12) A 1
    H H8A 0.0955 0.4991 0.5745 0.050 Uiso d PR 0.499(12) A 1
    H H8D 0.2121 0.5007 0.6784 0.050 Uiso d PR 0.499(12) A 1
    O O9 0.0715(6) 0.8274(9) 0.4409(8) 0.038(2) Uani d P 0.495(11) B 1
    H H9A 0.0955 0.8838 0.5312 0.057 Uiso d PR 0.495(11) B 1
    H H9C 0.0299 0.7572 0.4531 0.057 Uiso d PR 0.495(11) B 1
    O O8' 0.0611(7) 0.4189(9) 0.6283(8) 0.042(3) Uani d P 0.501(12) A 2
    H H8'A -0.0075 0.3939 0.5660 0.050 Uiso d PR 0.501(12) A 2
    H H8'D 0.0751 0.5059 0.5974 0.050 Uiso d PR 0.501(12) A 2
    O O9' 0.1034(6) 0.6981(9) 0.4957(8) 0.038(2) Uani d P 0.505(11) B 2
    H H9'A 0.0453 0.7453 0.4937 0.045 Uiso d PR 0.505(11) B 2
    H H9'C 0.1636 0.7473 0.5563 0.045 Uiso d PR 0.505(11) B 2
    C C1 0.1372(3) 0.2489(5) 0.2135(6) 0.0242(9) Uani d . 1 . .
    C C2 0.0635(4) 0.2672(5) 0.0178(6) 0.0213(10) Uani d . 1 . .
    H H2 0.0786 0.1821 -0.0453 0.026 Uiso calc R 1 . .
    C C3 0.0619(4) 0.8000(5) 0.0673(6) 0.0240(11) Uani d . 1 . .
    H H3 0.0737 0.8879 0.1447 0.029 Uiso calc R 1 . .
    C C4 0.1442(3) 0.8113(5) -0.0218(6) 0.0233(9) Uani d . 1 . .
loop_
    _atom_site_aniso_label
    _atom_site_aniso_U_11
    _atom_site_aniso_U_22
    _atom_site_aniso_U_33
    _atom_site_aniso_U_12
    _atom_site_aniso_U_13
    _atom_site_aniso_U_23
    Zn1 0.0224(2) 0.0192(2) 0.0234(2) -0.0043(2) 0.00947(16) 0.0007(2)
    O1 0.0278(14) 0.0253(17) 0.0275(16) -0.0077(13) 0.0104(12) 0.0035(14)
    O2 0.070(2) 0.026(2) 0.0321(18) -0.0124(17) 0.0231(17) 0.0034(15)
    O3 0.0307(15) 0.0190(16) 0.0466(19) 0.0052(13) 0.0257(14) 0.0091(14)
    O4 0.0287(14) 0.0182(18) 0.0502(19) 0.0017(13) 0.0212(14) 0.0064(15)
    O5 0.0375(15) 0.0179(17) 0.0333(17) -0.0090(13) 0.0224(13) -0.0027(13)
    O6 0.0287(14) 0.0259(17) 0.0260(15) 0.0033(12) 0.0124(12) -0.0001(12)
    O7 0.051(2) 0.048(2) 0.0279(16) -0.0214(18) 0.0087(15) -0.0063(17)
    O8 0.050(6) 0.041(5) 0.030(4) -0.001(3) 0.012(3) 0.002(3)
    O9 0.043(4) 0.044(6) 0.023(4) -0.007(3) 0.010(3) -0.007(3)
    O8' 0.050(5) 0.041(4) 0.029(4) -0.001(4) 0.012(3) 0.002(3)
    O9' 0.043(4) 0.044(5) 0.023(4) -0.007(3) 0.010(3) -0.008(3)
    C1 0.0273(19) 0.023(2) 0.027(2) 0.0014(18) 0.0157(17) 0.0015(18)
    C2 0.028(2) 0.014(2) 0.026(2) -0.0046(17) 0.0149(18) 0.0000(18)
    C3 0.028(2) 0.012(2) 0.036(3) -0.0012(18) 0.017(2) -0.0045(19)
    C4 0.0201(18) 0.017(2) 0.034(2) -0.0032(15) 0.0125(17) -0.0028(18)
_geom_special_details
;
All esds (except the esd in the dihedral angle between two l.s. planes) are
estimated using the full covariance matrix. The cell esds are taken into
account individually in the estimation of esds in distances, angles and
torsion angles; correlations between esds in cell parameters are only used
when they are defined by crystal symmetry. An approximate (isotropic)
treatment of cell esds is used for estimating esds involving l.s. planes.
;
loop_
    _geom_bond_atom_site_label_1
    _geom_bond_atom_site_label_2
    _geom_bond_site_symmetry_2
    _geom_bond_distance
    _geom_bond_publ_flag
    Zn1 O3 . 2.016(3) ?
    Zn1 O1 . 2.019(3) ?
    Zn1 O4 4_545 2.054(3) ?
    Zn1 O7 . 2.054(3) ?
    Zn1 O5 . 2.189(3) ?
    Zn1 O6 . 2.285(3) ?
    O1 C1 . 1.270(6) ?
    O2 C1 . 1.247(6) ?
    O3 C4 . 1.264(5) ?
    O4 C4 . 1.252(5) ?
    O4 Zn1 4 2.054(3) ?
    O5 C2 . 1.431(5) ?
    O5 H5 . 0.9300 ?
    O6 C3 . 1.437(6) ?
    O6 H6 . 0.9300 ?
    O7 H7B . 0.8500 ?
    O7 H7C . 0.8500 ?
    O8 H8A . 0.8501 ?
    O8 H8D . 0.8500 ?
    O8 H8'D . 1.0056 ?
    O9 H9A . 0.8500 ?
    O9 H9C . 0.8500 ?
    O9 H9'A . 0.9764 ?
    O8' H8A . 1.0296 ?
    O8' H8'A . 0.8500 ?
    O8' H8'D . 0.8500 ?
    O9' H9'A . 0.8500 ?
    O9' H9'C . 0.8500 ?
    C1 C2 . 1.531(6) ?
    C2 C2 2 1.537(9) ?
    C2 H2 . 0.9800 ?
    C3 C4 . 1.529(6) ?
    C3 C3 2 1.529(10) ?
    C3 H3 . 0.9800 ?
loop_
    _geom_angle_atom_site_label_1
    _geom_angle_atom_site_label_2
    _geom_angle_atom_site_label_3
    _geom_angle_site_symmetry_1
    _geom_angle_site_symmetry_3
    _geom_angle
    _geom_angle_publ_flag
    O3 Zn1 O1 . . 162.78(11) ?
    O3 Zn1 O4 . 4_545 92.67(13) ?
    O1 Zn1 O4 . 4_545 100.41(13) ?
    O3 Zn1 O7 . . 96.64(15) ?
    O1 Zn1 O7 . . 93.60(14) ?
    O4 Zn1 O7 4_545 . 93.97(14) ?
    O3 Zn1 O5 . . 89.61(13) ?
    O1 Zn1 O5 . . 77.90(12) ?
    O4 Zn1 O5 4_545 . 96.51(12) ?
    O7 Zn1 O5 . . 167.53(13) ?
    O3 Zn1 O6 . . 75.68(11) ?
    O1 Zn1 O6 . . 90.55(12) ?
    O4 Zn1 O6 4_545 . 168.07(12) ?
    O7 Zn1 O6 . . 90.00(14) ?
    O5 Zn1 O6 . . 81.09(11) ?
    C1 O1 Zn1 . . 119.1(3) ?
    C4 O3 Zn1 . . 122.3(3) ?
    C4 O4 Zn1 . 4 127.5(3) ?
    C2 O5 Zn1 . . 112.7(3) ?
    C2 O5 H5 . . 123.7 ?
    Zn1 O5 H5 . . 123.7 ?
    C3 O6 Zn1 . . 112.2(3) ?
    C3 O6 H6 . . 123.9 ?
    Zn1 O6 H6 . . 123.9 ?
    Zn1 O7 H7B . . 111.1 ?
    Zn1 O7 H7C . . 110.8 ?
    H7B O7 H7C . . 109.2 ?
    H8A O8 H8D . . 110.0 ?
    H8D O8 H8'D . . 120.0 ?
    H9A O9 H9C . . 109.5 ?
    H9A O9 H9'A . . 95.4 ?
    H9A O9 H9'C . . 77.2 ?
    H9C O9 H9'C . . 87.0 ?
    H9'A O9 H9'C . . 70.2 ?
    H8A O8' H8'A . . 115.6 ?
    H8'A O8' H8'D . . 110.0 ?
    H9C O9' H9'C . . 116.2 ?
    H9'A O9' H9'C . . 110.0 ?
    O2 C1 O1 . . 123.2(4) ?
    O2 C1 C2 . . 117.8(4) ?
    O1 C1 C2 . . 119.0(4) ?
    O5 C2 C1 . . 110.0(4) ?
    O5 C2 C2 . 2 109.4(3) ?
    C1 C2 C2 . 2 110.6(5) ?
    O5 C2 H2 . . 109.0 ?
    C1 C2 H2 . . 109.0 ?
    C2 C2 H2 2 . 109.0 ?
    O6 C3 C4 . . 109.7(4) ?
    O6 C3 C3 . 2 109.8(3) ?
    C4 C3 C3 . 2 111.1(5) ?
    O6 C3 H3 . . 108.7 ?
    C4 C3 H3 . . 108.7 ?
    C3 C3 H3 2 . 108.7 ?
    O4 C4 O3 . . 124.9(4) ?
    O4 C4 C3 . . 115.8(4) ?
    O3 C4 C3 . . 119.3(4) ?
loop_
    _geom_hbond_atom_site_label_D
    _geom_hbond_atom_site_label_H
    _geom_hbond_atom_site_label_A
    _geom_hbond_site_symmetry_A
    _geom_hbond_distance_DH
    _geom_hbond_distance_HA
    _geom_hbond_distance_DA
    _geom_hbond_angle_DHA
    O8 H8D O2 4_556 0.85 2.23 3.074(10) 173.8
    O9 H9A O1 4_556 0.85 2.41 2.849(7) 112.9
    O9 H9A O7 4_556 0.85 2.38 3.094(8) 141.5
    O9 H9C O9 2_556 0.85 1.95 2.421(14) 113.4
    O8 H8A O8' 2_556 0.85 2.16 2.791(12) 131.4
    O9 H9C O9' 2_556 0.85 2.00 2.761(10) 148.5
    O9' H9'C O1 4_556 0.85 1.92 2.765(7) 176.6
    O9' H9'C O2 4_556 0.85 2.66 3.225(8) 125.3
