# Supplementary material for: Poly[[diaqua­(μ4-l-tartrato)(μ2-l-tartrato)dizinc(II)] tetra­hydrate]
Source: Acta Crystallogr Sect E Struct Rep Online. 2010 Mar 6;66(Pt 4):m374. doi: 10.1107/S1600536810007543 (PMC2983975; doi:10.1107/S1600536810007543)
Supplement: Supplementary file 2 [file e-66-0m374-Isup2.hkl]

# 
# h,k,l, Fc-squared, Fo-squared, sigma(Fo-squared) and status flag 
# 
data_I
_shelx_title ' 080823d in C2' 
_shelx_refln_list_code          4 
_shelx_F_calc_maximum      137.47 
_exptl_crystal_F_000       544.00 
_reflns_d_resolution_high  0.8407 
 
loop_ 
 _symmetry_equiv_pos_as_xyz 
 'x, y, z' 
 '-x, y, -z' 
 'x+1/2, y+1/2, z' 
 '-x+1/2, y+1/2, -z' 
 
_cell_length_a    12.8652 
_cell_length_b     8.7884 
_cell_length_c     8.3816 
_cell_angle_alpha  90.000 
_cell_angle_beta  114.130 
_cell_angle_gamma  90.000 
 
_shelx_F_squared_multiplier     1.000 
 
loop_ 
 _refln_index_h 
 _refln_index_k 
 _refln_index_l 
 _refln_F_squared_calc 
 _refln_F_squared_meas 
 _refln_F_squared_sigma 
 _refln_observed_status 
   9  -7   0      697.83      690.46     50.55 o 
   6  -6   0     2428.28     2416.83    140.96 o 
   8  -6   0      315.32      302.16     14.96 o 
   5  -5   0     3416.18     3573.25    108.39 o 
   7  -5   0      489.33      535.21     20.67 o 
   9  -5   0     2400.59     2436.12     75.84 o 
  11  -5   0     1312.78     1383.76     56.83 o 
   4  -4   0    10307.54    10366.42    307.27 o 
   6  -4   0     2203.64     2346.50     70.88 o 
   8  -4   0     1033.92     1070.88     35.90 o 
  10  -4   0     1068.83     1066.34     44.80 o 
  12  -4   0       25.05       11.31      8.10 o 
   3  -3   0      976.41      992.72     30.31 o 
   5  -3   0      721.05      870.76     29.01 o 
   7  -3   0       21.74        8.29      6.70 o 
   9  -3   0      454.20      432.97     18.55 o 
  11  -3   0     2380.26     2408.88     92.29 o 
  13  -3   0     1170.82     1290.24     55.16 o 
   2  -2   0    11647.46    10426.82    309.52 o 
   4  -2   0     6701.46     7048.06    206.49 o 
   6  -2   0     1773.05     1511.09     47.22 o 
   8  -2   0     3158.44     3310.26    101.82 o 
  10  -2   0      508.80      542.65     26.24 o 
  12  -2   0      189.60      182.08     14.78 o 
   1  -1   0      643.07      484.11     15.35 o 
   3  -1   0      544.56      508.11     16.53 o 
   5  -1   0     2494.42     2466.55     74.01 o 
   7  -1   0     9968.65     9730.53    287.33 o 
   9  -1   0     3162.29     3319.71    100.89 o 
  11  -1   0      608.96      606.43     29.10 o 
  13  -1   0      833.63      896.07     41.24 o 
   2   0   0    10364.00     9987.29    281.58 o 
   4   0   0      669.35     1114.60     33.07 o 
   6   0   0     7044.81     7003.23    198.81 o 
   8   0   0      636.75      723.65     24.02 o 
  10   0   0      946.45      864.35     30.63 o 
  12   0   0       32.49       36.04      9.33 o 
   1   1   0      643.14      501.10     13.29 o 
   3   1   0      392.13      370.42     12.12 o 
   5   1   0     2382.22     2469.33     61.48 o 
   7   1   0    10125.55     9738.51    235.22 o 
   9   1   0     3208.74     3301.81    121.70 o 
  11   1   0      627.55      613.94     29.78 o 
  13   1   0      897.21      916.95     42.16 o 
   0   2   0      375.84      315.31     18.51 o 
   2   2   0    11998.60    10806.99    260.28 o 
   4   2   0     6542.49     6491.35    224.53 o 
   6   2   0     1724.85     1477.97     38.19 o 
   8   2   0     3243.26     3338.90    110.74 o 
  10   2   0      472.10      457.39     23.98 o 
  12   2   0      200.86      185.69     15.50 o 
   1   3   0     1449.07     1562.34     39.68 o 
   3   3   0      846.84      822.99     22.70 o 
   5   3   0      787.67      928.85     24.77 o 
   7   3   0       43.02       36.45      4.10 o 
   9   3   0      546.83      515.12     19.70 o 
  13   3   0     1137.50     1098.66     49.19 o 
   0   4   0      313.39      262.24     18.71 o 
   2   4   0     5468.11     5091.65    125.71 o 
   4   4   0    10427.04    10670.23    259.38 o 
   6   4   0     2128.77     2162.97     55.69 o 
   8   4   0      977.27      994.18     33.72 o 
  10   4   0     1096.26     1006.41     43.79 o 
  12   4   0       18.28       14.67      9.33 o 
   1   5   0       82.24       81.26      5.18 o 
   3   5   0     3362.48     3326.83     83.54 o 
   5   5   0     3486.51     3668.03     91.60 o 
   7   5   0      453.27      497.85     21.71 o 
   9   5   0     2356.86     2276.74     70.90 o 
  11   5   0     1288.47     1240.06     53.29 o 
   0   6   0     2160.08     2152.35    110.54 o 
   2   6   0     6706.62     6483.53    160.07 o 
   4   6   0     6799.86     6814.70    167.19 o 
   6   6   0     2480.85     2576.28     66.49 o 
   8   6   0      349.17      351.07     16.22 o 
  10   6   0      155.04      135.84     14.49 o 
   1   7   0     1957.81     2070.52     54.43 o 
   3   7   0     1117.51     1103.38     31.26 o 
   5   7   0       90.31       93.68      7.58 o 
   7   7   0     1038.31     1039.05     36.06 o 
   9   7   0      704.24      685.01     46.05 o 
   0   8   0     3792.09     3750.08    189.35 o 
   2   8   0      658.63      649.41     21.12 o 
   4   8   0      666.55      705.77     22.65 o 
   6   8   0     1720.36     1704.14     46.98 o 
   8   8   0      260.83      228.20     14.36 o 
   1   9   0      179.24      216.34     16.78 o 
   3   9   0      127.15      132.59     14.55 o 
   5   9   0      171.68      164.13     15.07 o 
   7   9   0      633.68      622.21     45.23 o 
   0  10   0     1727.15     1940.64    108.17 o 
   2  10   0     1175.72     1221.63     52.22 o 
   4  10   0      269.38      269.99     26.65 o 
   8  -8   1      586.56      610.20     47.87 o 
   5  -7   1     1050.85     1031.27     63.22 o 
   7  -7   1      217.24      208.33     24.20 o 
   9  -7   1        2.14       -8.15     11.26 o 
 -10  -6   1      699.56      713.41     33.62 o 
  -8  -6   1      304.29      324.01     17.37 o 
   4  -6   1     4047.66     4171.59    232.57 o 
   6  -6   1     2015.68     2188.37    121.70 o 
   8  -6   1     2065.80     2080.13    118.40 o 
 -11  -5   1      791.65      804.70     36.47 o 
  -9  -5   1     1608.78     1687.12     64.36 o 
  -7  -5   1     3810.43     4025.55    118.47 o 
   1  -5   1     5816.67     5497.68    297.94 o 
   3  -5   1     2806.47     2773.49    155.60 o 
   5  -5   1      402.21      406.81     16.80 o 
   7  -5   1      113.78      109.98      8.84 o 
   9  -5   1       92.22      119.45     24.93 o 
 -12  -4   1     1193.41     1198.36     50.86 o 
 -10  -4   1       49.54       40.93      8.13 o 
  -8  -4   1       62.13       76.49      7.61 o 
  -6  -4   1      473.00      479.42     18.13 o 
   0  -4   1     3703.87     3914.69    203.36 o 
   2  -4   1     3830.93     3782.36    202.42 o 
   4  -4   1     4406.17     4623.92    135.77 o 
   6  -4   1     1731.89     1799.73     60.60 o 
   8  -4   1      895.58      901.08     31.34 o 
  10  -4   1     2693.12     2840.42    101.02 o 
  12  -4   1      970.48     1108.45     48.22 o 
 -13  -3   1      307.71      287.36     19.37 o 
 -11  -3   1     1945.14     2097.30     81.23 o 
  -9  -3   1     3323.48     3446.26    153.94 o 
  -7  -3   1     3433.24     3432.64    101.01 o 
  -5  -3   1     5535.53     5413.44    163.14 o 
   1  -3   1     3195.87     3262.01    171.55 o 
   3  -3   1     3403.19     3595.89    102.14 o 
   5  -3   1     1355.67     1500.10     47.39 o 
   7  -3   1     1083.14     1062.03     35.31 o 
   9  -3   1      209.22      206.51     11.61 o 
  11  -3   1      118.95      148.66     13.99 o 
 -14  -2   1      313.64      279.69     19.78 o 
 -12  -2   1      355.04      380.75     21.96 o 
 -10  -2   1     1395.30     1472.16     60.70 o 
  -8  -2   1      524.37      609.93     22.91 o 
  -6  -2   1     2068.18     2294.60     68.70 o 
  -4  -2   1     9131.01     8778.81    261.68 o 
   2  -2   1     3742.53     4198.56    123.58 o 
   4  -2   1     5549.38     5250.64    156.87 o 
   6  -2   1     4247.05     4440.81    128.55 o 
   8  -2   1     4169.35     4180.23    124.85 o 
  10  -2   1     1127.72     1168.54     39.91 o 
  12  -2   1      769.72      786.16     36.80 o 
 -13  -1   1      724.60      743.96     35.64 o 
 -11  -1   1     1299.00     1320.51     53.98 o 
  -9  -1   1     3214.13     3263.19     96.76 o 
  -7  -1   1     7692.91     7536.71    219.63 o 
  -5  -1   1    12509.64    12148.81    356.97 o 
  -3  -1   1    14807.52    12418.96    363.66 o 
  -1  -1   1    13109.74    10818.17    580.76 o 
   1  -1   1     8967.04     8091.83    233.64 o 
   3  -1   1    11731.59    11394.60    326.77 o 
   5  -1   1     1146.33     1204.66     37.75 o 
   7  -1   1       74.55      101.70     10.46 o 
   9  -1   1      142.44      149.60      9.82 o 
  11  -1   1        0.98        7.75      6.90 o 
  13  -1   1      183.97      187.23     16.18 o 
 -14   0   1     1072.38     1220.19     53.27 o 
 -12   0   1      732.51      716.64     33.58 o 
 -10   0   1      707.66      766.31     33.90 o 
  -8   0   1     2691.14     3046.38     78.03 o 
  -6   0   1       97.80       98.93      5.83 o 
  -4   0   1      373.07      496.63     16.11 o 
  -2   0   1        5.95       38.06      4.76 o 
   0   0   1    18069.11    16064.38    766.60 o 
   2   0   1     8368.86     7958.87    279.01 o 
   4   0   1     2966.95     2898.56     92.95 o 
   6   0   1    10324.34    10316.05    290.70 o 
   8   0   1     5451.46     5399.61    194.01 o 
  10   0   1     2287.77     2202.61     69.48 o 
  12   0   1      694.64      746.28     35.51 o 
 -13   1   1      851.11      903.14     41.46 o 
 -11   1   1     1648.29     1703.26     67.50 o 
  -9   1   1     2956.52     3001.39     76.57 o 
  -7   1   1     7424.38     7337.57    180.46 o 
  -5   1   1    14073.43    12942.22    312.71 o 
  -3   1   1    15258.22    12895.20    310.81 o 
  -1   1   1    12866.67    11277.83    273.65 o 
   1   1   1     8446.07     7380.41    180.85 o 
   3   1   1    10681.21    10721.39    306.45 o 
   5   1   1     1098.95     1184.19     36.19 o 
   7   1   1      110.58      131.54     17.64 o 
   9   1   1      140.08      159.16     13.33 o 
  11   1   1        2.11       -8.26      6.57 o 
  13   1   1      158.21      183.34     16.34 o 
 -14   2   1      369.33      371.37     23.50 o 
 -12   2   1      463.24      490.15     26.18 o 
 -10   2   1     1487.92     1558.34     48.44 o 
  -8   2   1      638.04      736.08     20.53 o 
  -6   2   1     1994.35     2257.39     57.28 o 
  -4   2   1     9407.70     9296.30    223.05 o 
  -2   2   1     7773.61     8069.60    195.50 o 
   0   2   1      625.19      668.28     34.83 o 
   2   2   1     4585.30     4796.06    136.03 o 
   4   2   1     5736.89     5489.48    133.38 o 
   6   2   1     3960.60     4062.14    101.74 o 
   8   2   1     3886.89     3866.64    141.35 o 
  10   2   1     1038.70     1039.37     44.69 o 
  12   2   1      777.64      772.24     36.89 o 
 -13   3   1      339.66      392.76     24.31 o 
 -11   3   1     2080.72     2018.93     79.05 o 
  -9   3   1     3093.03     3347.74     99.91 o 
  -7   3   1     3102.75     3085.45     78.74 o 
  -5   3   1     5607.92     5424.83    159.38 o 
  -3   3   1     4520.41     4558.90    112.18 o 
  -1   3   1     5311.85     5031.39    123.28 o 
   1   3   1     2988.86     3016.56     75.16 o 
   3   3   1     3068.85     3089.43     78.63 o 
   5   3   1     1414.15     1508.24     39.01 o 
   7   3   1     1117.69     1058.23     34.39 o 
   9   3   1      219.40      191.81     14.52 o 
  11   3   1      115.98       90.51     12.67 o 
 -12   4   1     1157.44     1197.92     51.84 o 
 -10   4   1       28.81       24.95      6.54 o 
  -8   4   1       52.52       69.88      5.96 o 
  -6   4   1      485.96      470.79     14.87 o 
  -4   4   1      443.69      595.71     17.37 o 
  -2   4   1     2168.27     2165.22     54.70 o 
   0   4   1     3414.67     3716.84    130.17 o 
   2   4   1     3921.37     3652.17     91.14 o 
   4   4   1     4476.35     4494.08    111.92 o 
   6   4   1     1867.94     1854.00     56.16 o 
   8   4   1     1000.20      949.69     40.69 o 
  10   4   1     2763.21     2603.41     99.92 o 
  12   4   1     1013.18      967.56     44.73 o 
 -11   5   1      721.42      710.67     34.34 o 
  -9   5   1     1586.72     1561.00     50.46 o 
  -7   5   1     3434.57     3631.85     92.79 o 
  -5   5   1     7720.65     7882.48    193.30 o 
  -3   5   1     6070.39     5956.57    146.78 o 
  -1   5   1     2655.64     2693.06     67.81 o 
   1   5   1     5768.62     5481.24    134.92 o 
   3   5   1     3016.91     2962.71     75.04 o 
   5   5   1      524.96      522.17     16.47 o 
   7   5   1      133.42      125.56      9.86 o 
   9   5   1       83.54       94.36     12.19 o 
  11   5   1      312.29      294.93     20.44 o 
 -10   6   1      757.00      743.28     28.23 o 
  -8   6   1      241.75      260.96     11.49 o 
  -6   6   1      291.68      260.11     11.26 o 
  -4   6   1      809.64      841.43     24.50 o 
  -2   6   1     1063.35     1055.31     29.04 o 
   0   6   1      886.98      922.98     37.37 o 
   2   6   1     4686.51     4462.88    111.79 o 
   4   6   1     4201.71     4205.28    105.20 o 
   6   6   1     2003.31     1986.30     62.66 o 
   8   6   1     1929.36     1832.87     90.72 o 
  10   6   1      516.30      504.32     27.78 o 
  -9   7   1     1021.46      978.85     52.61 o 
  -7   7   1     2340.16     2328.33     61.57 o 
  -5   7   1     1517.69     1607.79     43.61 o 
  -3   7   1     2733.41     2775.40     81.12 o 
  -1   7   1     6499.79     6425.83    221.79 o 
   1   7   1     1267.68     1235.61     34.82 o 
   3   7   1      140.63      135.97      8.61 o 
   5   7   1      937.98      911.85     27.86 o 
   7   7   1      188.78      192.26     17.20 o 
   9   7   1        4.38        5.78      8.43 o 
  -8   8   1      291.47      294.71     27.91 o 
  -6   8   1      481.56      508.01     25.68 o 
  -4   8   1       22.86       30.09      9.18 o 
  -2   8   1      476.35      501.14     25.32 o 
   0   8   1     1944.71     1844.02     49.67 o 
   2   8   1      397.59      370.20     14.54 o 
   4   8   1      522.65      519.40     18.38 o 
   6   8   1     1689.54     1758.01     64.97 o 
   8   8   1      645.35      667.18     27.02 o 
  -7   9   1      840.16      849.88     38.49 o 
  -5   9   1      743.76      778.94     35.92 o 
  -3   9   1     1536.72     1580.81     62.87 o 
  -1   9   1      499.61      487.68     33.48 o 
   1   9   1      998.76      985.82     30.26 o 
   3   9   1      793.28      811.75     26.04 o 
   5   9   1      256.07      282.83     16.08 o 
  -4  10   1        3.01       10.45      8.72 o 
  -2  10   1      495.55      495.51     27.54 o 
   0  10   1      333.23      315.30     21.38 o 
   2  10   1      546.58      621.12     31.87 o 
   4  -8   2      203.08      181.52     23.21 o 
   6  -8   2      287.43      300.80     31.16 o 
   3  -7   2     1637.28     1805.18    104.75 o 
   5  -7   2     3204.51     3096.62    171.59 o 
   7  -7   2     1763.03     1779.95    101.21 o 
 -12  -6   2     1056.60     1082.22     46.03 o 
 -10  -6   2     2281.82     2347.64     93.66 o 
   0  -6   2      726.37      760.01     49.63 o 
   2  -6   2      197.35      152.40     20.77 o 
   4  -6   2       44.68       31.69     13.70 o 
   6  -6   2      206.18      192.05     24.16 o 
   8  -6   2      645.04      648.13     47.85 o 
 -13  -5   2       14.71       17.17      8.37 o 
 -11  -5   2        2.79       19.39      7.73 o 
  -9  -5   2       58.05       64.96      9.11 o 
  -7  -5   2     1150.62     1176.51     44.31 o 
  -1  -5   2     1197.33      931.25     55.91 o 
   3  -5   2     4977.32     5175.87    278.53 o 
   5  -5   2     2299.92     2359.96    138.87 o 
   7  -5   2     1883.25     1906.17    110.87 o 
   9  -5   2      523.43      488.86     38.45 o 
 -12  -4   2     1452.13     1448.23     59.55 o 
 -10  -4   2     2365.26     2480.55     90.06 o 
  -8  -4   2     4822.75     4886.84    173.57 o 
  -6  -4   2     2673.68     2598.25     96.29 o 
   0  -4   2      673.09      640.88     45.67 o 
   2  -4   2     1087.47     1102.43     48.56 o 
   4  -4   2       99.39      109.35      7.00 o 
   6  -4   2      204.19      218.12     10.74 o 
   8  -4   2      152.72      158.07     10.26 o 
  10  -4   2     1225.91     1176.20     74.29 o 
 -13  -3   2       54.21       62.76     10.59 o 
 -11  -3   2      106.26       99.58     11.33 o 
  -9  -3   2      501.72      515.53     23.78 o 
  -7  -3   2      399.95      432.53     20.80 o 
  -5  -3   2     2259.77     2285.56     88.78 o 
  -1  -3   2    10132.36     9836.84    510.92 o 
   1  -3   2     9053.75     8495.99    247.50 o 
   3  -3   2    10091.45    10355.45    297.32 o 
   5  -3   2     2948.84     2952.49     90.52 o 
   7  -3   2     1582.76     1644.98     51.84 o 
   9  -3   2     1972.39     1980.78     63.62 o 
  11  -3   2      428.17      495.97     26.15 o 
 -14  -2   2      599.28      614.13     31.60 o 
 -12  -2   2     1384.73     1390.43     57.16 o 
 -10  -2   2     3719.23     3574.08    135.09 o 
  -8  -2   2     3277.18     3327.37    102.46 o 
  -6  -2   2     8344.57     7952.50    287.77 o 
  -4  -2   2     7982.19     7548.85    257.47 o 
  -2  -2   2     1123.54     1329.98     76.33 o 
   0  -2   2     7737.43     7728.97    411.74 o 
   2  -2   2     6695.67     7005.46    202.45 o 
   4  -2   2     2114.74     2274.59     70.71 o 
   6  -2   2      375.15      378.30     15.09 o 
   8  -2   2     1038.65     1014.65     34.36 o 
  10  -2   2      489.45      468.42     19.86 o 
  12  -2   2      385.85      386.20     22.70 o 
 -13  -1   2      290.06      311.58     19.98 o 
 -11  -1   2      122.14      110.46     12.17 o 
  -9  -1   2     1224.10     1244.01     49.15 o 
  -7  -1   2     1266.51     1237.59     33.10 o 
  -5  -1   2     4904.85     5076.02    144.92 o 
  -3  -1   2     6627.99     6501.83    189.61 o 
  -1  -1   2    12187.17    11976.26    461.12 o 
   1  -1   2    11939.77    11068.96    319.59 o 
   3  -1   2     6727.89     6675.09    191.20 o 
   5  -1   2     6236.18     5993.57    182.51 o 
   7  -1   2     3767.18     3612.15    109.35 o 
   9  -1   2     1818.64     1829.12     58.35 o 
  11  -1   2     1068.70     1071.62     38.32 o 
 -14   0   2     1523.08     1566.83     65.44 o 
 -12   0   2     1846.40     2149.26     83.77 o 
 -10   0   2     1230.81     1220.20     38.86 o 
  -8   0   2     5507.60     5379.48    135.35 o 
  -6   0   2     2771.66     2867.56     72.77 o 
  -4   0   2     2563.88     2189.15     63.16 o 
  -2   0   2    12905.27    11491.54    325.55 o 
   0   0   2       64.62       50.11      5.20 o 
   2   0   2      570.45      726.81     22.03 o 
   4   0   2      227.51      218.63     11.62 o 
   6   0   2     1575.21     1484.46     56.85 o 
   8   0   2       42.77       45.19      8.32 o 
  10   0   2      283.42      299.22     14.90 o 
  12   0   2      911.23      936.23     42.87 o 
 -13   1   2      275.78      266.39     18.34 o 
 -11   1   2      113.13      139.92      9.87 o 
  -9   1   2     1190.69     1164.09     31.72 o 
  -7   1   2     1278.99     1237.55     38.04 o 
  -5   1   2     5684.80     5921.92    168.27 o 
  -3   1   2     7686.42     7672.76    209.05 o 
  -1   1   2    12550.68    12441.39    568.63 o 
   1   1   2    11054.60    10378.31    253.70 o 
   3   1   2     5642.39     5780.87    310.75 o 
   5   1   2     6386.07     6229.38    295.99 o 
   7   1   2     3998.22     3737.74    136.21 o 
   9   1   2     1532.44     1522.03     60.87 o 
  11   1   2      917.99      873.93     39.73 o 
 -14   2   2      653.35      664.16     33.97 o 
 -12   2   2     1567.13     1628.45     65.83 o 
 -10   2   2     3834.27     3786.04     94.74 o 
  -8   2   2     3603.78     3684.76     91.07 o 
  -6   2   2     8379.45     8153.26    196.91 o 
  -4   2   2     7349.52     7050.44    173.10 o 
  -2   2   2     1242.73     1439.54     35.33 o 
   0   2   2     7936.85     7887.99    263.44 o 
   2   2   2     6367.94     6667.34    163.44 o 
   4   2   2     2130.42     2355.19     58.27 o 
   6   2   2      300.40      311.05     17.04 o 
   8   2   2      983.52      854.61     37.11 o 
  10   2   2      396.18      421.15     23.41 o 
  12   2   2      337.82      319.18     21.24 o 
 -13   3   2       49.80       26.07      9.62 o 
 -11   3   2      105.37      110.50     10.57 o 
  -9   3   2      438.09      470.40     15.73 o 
  -7   3   2      435.32      472.56     14.60 o 
  -5   3   2     2581.42     2677.65     66.30 o 
  -3   3   2     5451.14     5577.54    135.93 o 
  -1   3   2     9488.63     9726.08    329.39 o 
   1   3   2     9020.55     8233.83    201.25 o 
   3   3   2    10062.49     9757.63    238.46 o 
   5   3   2     3137.08     3064.32     88.63 o 
   7   3   2     1834.41     1846.48     71.35 o 
   9   3   2     1873.00     1746.52     69.30 o 
  11   3   2      377.13      384.53     23.23 o 
 -12   4   2     1374.51     1378.33     57.89 o 
 -10   4   2     2123.46     2229.49     69.70 o 
  -8   4   2     4622.29     4630.60    115.85 o 
  -6   4   2     2651.28     2578.27     64.89 o 
  -4   4   2     3898.80     4211.55    104.06 o 
  -2   4   2     4492.88     4731.24    116.50 o 
   0   4   2      867.76      837.88     30.89 o 
   2   4   2     1190.97     1221.49     32.28 o 
   4   4   2       94.05       98.69      6.33 o 
   6   4   2      175.60      169.66     10.69 o 
   8   4   2      158.49      161.86     13.64 o 
  10   4   2     1324.04     1215.57     52.11 o 
 -13   5   2        4.15       -3.32      8.19 o 
 -11   5   2        4.73        5.24      5.89 o 
  -9   5   2       54.04       49.91      9.92 o 
  -7   5   2      982.87      949.40     27.60 o 
  -5   5   2     3136.96     3244.91     81.69 o 
  -3   5   2     3681.88     4181.90    103.45 o 
  -1   5   2     1074.83      888.77     24.36 o 
   1   5   2     4578.56     4649.18    115.68 o 
   3   5   2     5199.63     5080.25    126.22 o 
   5   5   2     2617.78     2559.98     76.42 o 
   7   5   2     1961.80     1844.59     72.51 o 
   9   5   2      588.57      547.35     28.41 o 
 -12   6   2     1021.11     1017.76     37.23 o 
 -10   6   2     2578.20     2630.28     79.90 o 
  -8   6   2      885.08      884.34     30.10 o 
  -6   6   2     1365.56     1415.33     38.74 o 
  -4   6   2     2264.27     2446.92     62.64 o 
  -2   6   2      748.97      684.56     29.86 o 
   0   6   2      647.73      734.70     31.39 o 
   2   6   2      244.83      213.10      9.89 o 
   4   6   2       48.93       38.39      5.63 o 
   6   6   2      264.20      265.16     13.95 o 
   8   6   2      610.98      580.20     29.67 o 
 -11   7   2       69.83       60.37     16.34 o 
  -9   7   2       99.99      104.41     11.68 o 
  -7   7   2      790.37      766.21     33.53 o 
  -5   7   2     1259.69     1186.63     47.72 o 
  -3   7   2     1074.37     1119.64     45.38 o 
  -1   7   2     2825.81     2816.62    101.71 o 
   1   7   2     1218.76     1215.47     34.45 o 
   3   7   2     1676.37     1752.57     47.99 o 
   5   7   2     2980.77     2942.37     90.43 o 
   7   7   2     1464.20     1423.31     49.06 o 
  -8   8   2     1562.85     1556.29     61.27 o 
  -6   8   2     1928.99     1987.55     75.53 o 
  -4   8   2      922.83      937.15     40.34 o 
  -2   8   2     1537.95     1588.44     72.85 o 
   0   8   2      859.27      844.86     26.20 o 
   2   8   2       52.41       52.47      7.73 o 
   4   8   2      199.53      185.26     12.79 o 
   6   8   2      291.96      279.37     15.96 o 
  -7   9   2       62.70       73.62     11.66 o 
  -5   9   2      217.75      223.13     16.85 o 
  -3   9   2     1437.22     1494.84     69.21 o 
  -1   9   2     1040.41     1023.31     51.28 o 
   1   9   2     1996.15     1972.37     54.24 o 
   3   9   2     1192.44     1209.05     36.15 o 
   5   9   2      869.29     1048.72    145.25 o 
  -4  10   2      672.87      674.57     33.69 o 
  -2  10   2      228.55      239.63     18.60 o 
   0  10   2      704.91      699.74     58.52 o 
   2  -8   3     2525.87     2378.45    136.46 o 
   4  -8   3      824.29      798.24     57.58 o 
   6  -8   3      155.48      169.72     26.92 o 
   1  -7   3      326.95      287.31     27.25 o 
   3  -7   3      427.81      477.02     38.41 o 
   5  -7   3      988.85     1009.93     67.26 o 
   7  -7   3      436.67      437.69     38.85 o 
 -12  -6   3      993.41     1017.92     44.45 o 
   0  -6   3     3992.02     4090.64    227.92 o 
   4  -6   3      928.75      979.58     58.24 o 
   6  -6   3     2514.21     2534.59    145.94 o 
   8  -6   3      605.70      564.29     44.51 o 
 -13  -5   3      548.55      531.46     29.80 o 
 -11  -5   3     1089.54     1098.18     48.97 o 
  -9  -5   3     1053.50     1102.39     44.64 o 
  -1  -5   3      432.33      505.85     35.29 o 
   1  -5   3      473.79      523.31     35.57 o 
   3  -5   3      507.88      517.32     36.89 o 
   5  -5   3      819.90      761.10     53.93 o 
   7  -5   3      918.41      947.32     62.30 o 
   9  -5   3      448.53      415.12     35.90 o 
 -14  -4   3       66.99       78.46     12.08 o 
 -12  -4   3      214.07      202.64     15.90 o 
 -10  -4   3      337.25      309.62     17.65 o 
  -8  -4   3     2915.55     3140.41    109.49 o 
  -2  -4   3    18690.35    17977.92    942.00 o 
   0  -4   3     6487.02     6579.22    341.20 o 
   2  -4   3     1659.07     1663.10     95.43 o 
   4  -4   3     3366.43     3341.55    197.68 o 
   6  -4   3      428.79      486.40     36.69 o 
   8  -4   3      447.91      383.10     32.68 o 
  10  -4   3      106.85      128.66     21.89 o 
 -13  -3   3      762.58      791.47     34.17 o 
 -11  -3   3     2192.11     2111.86     85.36 o 
  -9  -3   3     5301.48     5237.07    187.14 o 
  -7  -3   3     4187.87     3815.02    133.23 o 
  -3  -3   3     2955.19     3434.83    187.12 o 
  -1  -3   3     1425.27     1641.91     93.94 o 
   1  -3   3     1792.08     2130.77     65.89 o 
   3  -3   3     1866.52     1843.01     56.09 o 
   5  -3   3     5763.86     5982.72    176.96 o 
   7  -3   3     2143.16     2128.67     66.46 o 
   9  -3   3      723.32      760.65     52.39 o 
 -14  -2   3        0.43        3.60      7.79 o 
 -12  -2   3       40.34       39.90      9.02 o 
 -10  -2   3     1873.31     1769.93     69.55 o 
  -8  -2   3     1341.42     1322.14     51.93 o 
  -6  -2   3     4780.62     4938.89    181.19 o 
  -4  -2   3    18073.29    16554.92    855.70 o 
  -2  -2   3     7779.33     7977.16    407.74 o 
   0  -2   3    10018.88     9766.22    288.62 o 
   2  -2   3     9443.06     9048.54    265.87 o 
   4  -2   3     2331.87     2447.55     74.07 o 
   6  -2   3     1674.85     1653.58     52.23 o 
   8  -2   3      330.80      328.46     15.01 o 
  10  -2   3       99.76       99.91     11.14 o 
 -15  -1   3     1009.30      938.58     44.01 o 
 -13  -1   3     1793.08     1799.45     72.22 o 
 -11  -1   3     1756.69     1691.72     65.15 o 
  -9  -1   3      222.55      238.03     11.42 o 
  -7  -1   3     1297.24     1297.55     40.09 o 
  -5  -1   3     5702.23     5855.07    167.38 o 
  -3  -1   3     1265.40     1509.65     56.75 o 
  -1  -1   3      532.06      645.46     30.43 o 
   1  -1   3     7389.03     7601.03    224.62 o 
   3  -1   3     1372.15     1354.09     40.79 o 
   5  -1   3      327.39      313.20     31.84 o 
   7  -1   3     1297.39     1260.07     41.70 o 
   9  -1   3     2206.43     2199.76     70.89 o 
  11  -1   3      852.70      843.14     31.92 o 
 -14   0   3      240.42      251.70     18.38 o 
 -12   0   3      606.54      614.47     38.70 o 
 -10   0   3      194.74      158.71      9.42 o 
  -8   0   3     6120.75     6255.47    178.43 o 
  -6   0   3    16807.54    15543.63    437.61 o 
  -4   0   3     1425.24     1158.17     30.43 o 
  -2   0   3     1191.65     1009.03     51.17 o 
   0   0   3      701.31      406.86     13.38 o 
   2   0   3    12432.03    12709.89    358.60 o 
   4   0   3     7119.92     6969.76    246.82 o 
   6   0   3     1031.89      907.84     37.42 o 
   8   0   3      622.77      642.09     24.52 o 
  10   0   3      189.59      174.14     16.24 o 
 -15   1   3     1028.95     1190.87     53.34 o 
 -13   1   3     1858.47     2009.24     79.73 o 
 -11   1   3     1492.54     1451.19     48.51 o 
  -9   1   3      295.06      316.20     13.40 o 
  -7   1   3     1555.13     1574.46     47.36 o 
  -5   1   3     5332.85     5613.08    159.94 o 
  -3   1   3     1390.26     1665.07     47.24 o 
  -1   1   3      515.47      605.61     32.28 o 
   1   1   3     7817.40     7907.09    221.48 o 
   3   1   3     1201.62     1184.12     30.91 o 
   5   1   3      153.05      133.27     10.45 o 
   7   1   3     1466.34     1363.88     54.30 o 
   9   1   3     2095.75     2042.62     79.58 o 
  11   1   3      768.30      731.79     29.15 o 
 -14   2   3        1.87        0.75      8.30 o 
 -12   2   3       82.92       71.45     12.16 o 
 -10   2   3     1774.51     1792.64     47.35 o 
  -8   2   3     1345.35     1339.60     35.68 o 
  -6   2   3     5325.41     5495.33    133.43 o 
  -4   2   3    17718.60    16138.18    392.86 o 
  -2   2   3     7334.12     7274.65    248.80 o 
   0   2   3    10484.37    10215.52    337.86 o 
   2   2   3     9095.08     8710.20    227.65 o 
   4   2   3     2216.61     2411.51     71.07 o 
   6   2   3     1831.30     1672.46     64.84 o 
   8   2   3      251.86      249.98     16.43 o 
  10   2   3       71.21       63.50     11.18 o 
 -13   3   3      755.79      711.07    124.02 o 
 -11   3   3     2275.42     2443.58     63.12 o 
  -9   3   3     5372.33     5359.97    133.78 o 
  -7   3   3     3926.12     3683.61     97.42 o 
  -5   3   3     1291.30     1398.26     36.24 o 
  -3   3   3     3116.20     3492.46     85.71 o 
  -1   3   3     1397.53     1697.71     59.72 o 
   1   3   3     2000.35     2296.40     57.00 o 
   3   3   3     2092.81     2010.51     60.01 o 
   5   3   3     5584.35     5503.59    198.33 o 
   7   3   3     2001.84     1795.14     70.31 o 
   9   3   3      697.69      655.77     31.86 o 
 -14   4   3       69.87       52.59     11.46 o 
 -12   4   3      261.87      246.81     13.90 o 
 -10   4   3      259.16      228.47     10.40 o 
  -8   4   3     2726.59     2866.96     74.04 o 
  -6   4   3     2046.37     2015.99     51.70 o 
  -4   4   3     3083.53     3028.31     75.81 o 
  -2   4   3    18897.33    18175.46    610.26 o 
   0   4   3     6238.60     6214.88    214.52 o 
   2   4   3     1576.82     1532.51     48.59 o 
   4   4   3     3740.55     3859.32    110.29 o 
   6   4   3      465.72      488.13     24.95 o 
   8   4   3      413.80      360.46     21.35 o 
  10   4   3      114.28      124.77     14.65 o 
 -13   5   3      579.64      615.28     25.17 o 
 -11   5   3     1162.21     1228.72     41.09 o 
  -9   5   3      944.16      987.23     28.97 o 
  -7   5   3      425.72      380.92     13.49 o 
  -5   5   3      436.49      457.69     14.57 o 
  -3   5   3       38.38       78.98     15.07 o 
  -1   5   3      436.51      482.74     22.34 o 
   1   5   3      376.06      375.93     14.12 o 
   3   5   3      442.32      461.74     18.93 o 
   5   5   3      938.98      888.08     30.59 o 
   7   5   3      920.36      891.52     40.23 o 
   9   5   3      457.83      422.23     24.84 o 
 -12   6   3      961.71      972.84     35.89 o 
 -10   6   3     1843.41     1887.07     70.93 o 
  -8   6   3      571.16      547.93     25.79 o 
  -6   6   3     1441.46     1359.59     52.60 o 
  -4   6   3     1553.35     1712.61     64.31 o 
  -2   6   3     2696.90     2606.93     93.95 o 
   0   6   3     3988.31     4177.57    144.96 o 
   2   6   3      734.38      742.79     22.93 o 
   4   6   3      691.01      687.55     26.90 o 
   6   6   3     2373.91     2406.79     93.61 o 
   8   6   3      684.17      592.98     30.88 o 
 -11   7   3      345.81      322.97     28.79 o 
  -9   7   3     1301.03     1292.49     51.82 o 
  -7   7   3      749.79      791.79     47.64 o 
  -5   7   3      105.32      100.14     11.61 o 
  -3   7   3      211.80      203.74     14.92 o 
  -1   7   3      184.94      176.95     14.04 o 
   1   7   3      254.76      240.79     11.41 o 
   3   7   3      454.21      420.60     18.86 o 
   5   7   3     1027.92      985.86     35.56 o 
   7   7   3      393.19      416.68     25.05 o 
  -8   8   3      635.36      588.22     29.02 o 
  -6   8   3     1339.16     1355.99     54.72 o 
  -4   8   3     2428.16     2417.82     91.56 o 
  -2   8   3     2242.04     2185.62     82.19 o 
   0   8   3     1680.27     1710.69     66.24 o 
   2   8   3     2441.02     2377.01     63.91 o 
   4   8   3      810.99      827.47     31.40 o 
   6   8   3      173.73      170.87     17.72 o 
  -7   9   3      659.17      625.34     31.16 o 
  -5   9   3     1565.51     1568.12     69.17 o 
  -3   9   3       61.72       67.05     11.83 o 
  -1   9   3       97.32       80.13      8.42 o 
   1   9   3      504.28      493.70     18.79 o 
   3   9   3      718.48      696.54     28.38 o 
   0  -8   4      929.57      922.72     64.34 o 
   2  -8   4     1319.78     1271.33     84.70 o 
   4  -8   4      857.61      828.67     60.43 o 
  -1  -7   4     1263.37     1257.12     79.58 o 
   1  -7   4     1714.72     1768.83    108.52 o 
   3  -7   4      354.88      328.58     32.61 o 
   5  -7   4       30.69       21.35     15.53 o 
  -2  -6   4      248.79      267.60     25.25 o 
   0  -6   4      502.41      585.28     41.66 o 
   2  -6   4      767.80      734.20     53.71 o 
   4  -6   4      639.10      635.13     47.83 o 
   6  -6   4     1370.74     1324.45     84.34 o 
 -13  -5   4      809.42      818.49     40.49 o 
 -11  -5   4     1530.42     1471.11     61.92 o 
  -3  -5   4     5831.51     6057.22    321.17 o 
  -1  -5   4     1096.33     1211.33     69.96 o 
   1  -5   4      553.57      570.39     38.36 o 
   3  -5   4      687.49      661.13     47.32 o 
   5  -5   4      437.73      423.35     35.09 o 
   7  -5   4      109.15      125.59     21.92 o 
 -14  -4   4       38.71       72.58     12.05 o 
 -12  -4   4      482.36      427.65     24.55 o 
 -10  -4   4     2810.67     2793.65    103.78 o 
  -4  -4   4      519.12      481.94     35.84 o 
  -2  -4   4     3172.36     3248.64    183.84 o 
   0  -4   4      508.93      494.76     34.59 o 
   2  -4   4     2010.50     2162.98    117.24 o 
   4  -4   4     5391.03     5636.92    304.57 o 
   6  -4   4     1558.02     1641.56     98.42 o 
   8  -4   4      727.47      790.24     55.71 o 
 -13  -3   4      321.62      336.42     20.46 o 
 -11  -3   4     1081.80     1003.60     44.51 o 
  -9  -3   4     5476.75     5531.67    206.81 o 
  -7  -3   4     3947.81     4035.31    143.41 o 
  -5  -3   4     6377.82     6676.74    337.87 o 
  -3  -3   4    11985.30    11353.89    607.52 o 
  -1  -3   4     4641.96     4639.36    252.18 o 
   1  -3   4     1880.84     2008.28    114.25 o 
   3  -3   4     1076.35     1069.85     64.80 o 
   5  -3   4       16.09       10.14      9.81 o 
   7  -3   4       91.67       72.13     16.45 o 
   9  -3   4       43.38       60.41     17.30 o 
 -14  -2   4     1046.33     1048.77     46.86 o 
 -12  -2   4     1308.87     1258.66     51.01 o 
 -10  -2   4       29.99       33.44      7.73 o 
  -8  -2   4      741.12      767.41     33.00 o 
  -6  -2   4     1437.76     1446.03     55.43 o 
  -4  -2   4      114.33      165.02     13.95 o 
  -2  -2   4     2671.58     2711.54    149.13 o 
   0  -2   4     8873.99     8936.33    260.11 o 
   2  -2   4     3202.63     3486.29    103.37 o 
   4  -2   4     1774.06     1722.96     53.61 o 
   6  -2   4     2953.95     2924.59     97.91 o 
   8  -2   4     1407.44     1403.94     85.57 o 
  10  -2   4      772.60      779.75     54.81 o 
 -15  -1   4      376.39      431.94     25.69 o 
 -13  -1   4     1303.54     1331.04     57.38 o 
 -11  -1   4     2075.58     2073.07     63.89 o 
  -9  -1   4     2076.68     2081.94     63.12 o 
  -7  -1   4     7065.74     6615.06    189.75 o 
  -5  -1   4     5297.37     5519.22    192.11 o 
  -3  -1   4     1213.23     1067.46     38.75 o 
  -1  -1   4     5924.57     6116.87    155.37 o 
   1  -1   4     3695.33     3725.93     95.58 o 
   3  -1   4      769.70      764.10     26.04 o 
   5  -1   4      549.37      554.55     20.65 o 
   7  -1   4       74.92       80.63     18.35 o 
   9  -1   4       56.99       58.43     12.27 o 
 -14   0   4     1051.25     1107.21     48.92 o 
 -12   0   4      147.83      134.52      9.45 o 
 -10   0   4       34.18       44.32      6.40 o 
  -8   0   4      255.55      268.02     11.75 o 
  -6   0   4      206.24      235.14      8.24 o 
  -4   0   4     1544.75     1715.07     62.81 o 
  -2   0   4        6.32       27.52      5.93 o 
   0   0   4     1105.71     1119.60     33.78 o 
   2   0   4     5456.34     5622.00    159.83 o 
   4   0   4     1417.79     1424.29     54.64 o 
   6   0   4      541.44      601.37     27.45 o 
   8   0   4     1420.21     1333.83     44.99 o 
  10   0   4     1025.11      971.14     35.76 o 
 -15   1   4      300.50      312.08     21.48 o 
 -13   1   4     1261.57     1344.06     37.85 o 
 -11   1   4     1980.10     2106.11     64.79 o 
  -9   1   4     1902.76     1959.24     59.45 o 
  -7   1   4     7057.56     6883.55    196.63 o 
  -5   1   4     4882.48     5061.08    148.03 o 
  -3   1   4     1030.14      832.12     48.40 o 
  -1   1   4     6356.04     6432.04    296.16 o 
   1   1   4     3898.33     3881.99    108.60 o 
   3   1   4      845.91      865.01     65.84 o 
   5   1   4      597.62      566.00     25.91 o 
   7   1   4       70.51       61.03      9.51 o 
   9   1   4       66.12       65.11     10.96 o 
 -14   2   4      957.40     1065.88     47.98 o 
 -12   2   4     1154.39     1167.08     33.57 o 
 -10   2   4       41.11       35.34      5.00 o 
  -8   2   4      795.36      785.64     22.55 o 
  -6   2   4     1379.37     1441.29     43.56 o 
  -4   2   4      111.49      169.19     20.55 o 
  -2   2   4     2830.32     2742.58     94.04 o 
   0   2   4     8627.92     8860.01    215.44 o 
   2   2   4     3069.07     3387.14     84.64 o 
   4   2   4     1856.53     1869.78     71.59 o 
   6   2   4     3125.25     2914.10    108.79 o 
   8   2   4     1451.39     1352.75     55.84 o 
  10   2   4      739.72      691.43     34.54 o 
 -13   3   4      234.54      252.98     14.40 o 
 -11   3   4     1088.27     1072.57     30.72 o 
  -9   3   4     5911.64     6118.53    149.98 o 
  -7   3   4     3770.86     3912.59     97.84 o 
  -5   3   4     5976.03     6264.00    156.05 o 
  -3   3   4    12025.78    11669.41    389.50 o 
  -1   3   4     4759.89     4669.78    158.32 o 
   1   3   4     2014.13     2025.30     52.02 o 
   3   3   4      983.93      988.92     43.88 o 
   5   3   4        5.25        9.22      7.09 o 
   7   3   4       90.56       82.30     11.73 o 
   9   3   4       49.33       47.98     10.80 o 
 -14   4   4       79.41       70.25      9.81 o 
 -12   4   4      472.13      467.89     16.87 o 
 -10   4   4     2801.40     2785.97     72.25 o 
  -8   4   4      158.54      144.96      7.70 o 
  -6   4   4      563.42      572.18     17.01 o 
  -4   4   4      651.48      595.56     24.51 o 
  -2   4   4     3414.15     3549.72    121.16 o 
   0   4   4      454.31      434.93     19.91 o 
   2   4   4     1768.14     1781.80    108.46 o 
   4   4   4     5353.18     5240.52    190.26 o 
   6   4   4     1629.01     1573.68     63.77 o 
   8   4   4      690.93      690.18     34.15 o 
 -13   5   4      858.45      948.52     34.51 o 
 -11   5   4     1631.03     1560.55     84.32 o 
  -9   5   4     1482.54     1445.32     55.50 o 
  -7   5   4      663.23      667.26     29.14 o 
  -5   5   4     2918.53     2983.33    118.32 o 
  -3   5   4     5842.51     5932.75    205.05 o 
  -1   5   4      991.57     1045.01     42.21 o 
   1   5   4      387.47      398.04     14.65 o 
   3   5   4      680.45      668.37     24.86 o 
   5   5   4      422.90      405.65     23.43 o 
   7   5   4      113.39      104.86     13.77 o 
 -12   6   4      240.04      223.19     24.05 o 
 -10   6   4       30.42       24.55      8.04 o 
  -8   6   4       93.63       92.41     10.83 o 
  -6   6   4       69.42       56.43     15.32 o 
  -4   6   4      928.64      927.74     38.48 o 
  -2   6   4      181.64      201.89     14.35 o 
   0   6   4      437.25      458.33     16.57 o 
   2   6   4      829.18      836.77     29.73 o 
   4   6   4      649.59      650.27     25.33 o 
   6   6   4     1306.87     1292.61     55.76 o 
 -11   7   4      530.56      543.23     31.99 o 
  -9   7   4     1544.27     1441.53     57.25 o 
  -7   7   4     2899.12     2888.01    105.29 o 
  -5   7   4     1851.38     1732.51     66.33 o 
  -3   7   4      507.23      546.90     26.61 o 
  -1   7   4     1191.14     1260.52     50.22 o 
   1   7   4     1850.26     1886.39     51.32 o 
   3   7   4      387.87      364.71     17.68 o 
   5   7   4       27.41       35.29     10.37 o 
  -8   8   4      251.61      237.23     22.38 o 
  -6   8   4        0.31        4.92      7.54 o 
  -4   8   4      383.33      368.72     36.17 o 
  -2   8   4      796.78      764.00     35.02 o 
   0   8   4      989.61      938.89     29.38 o 
   2   8   4     1391.93     1366.72     46.54 o 
   4   8   4      872.84      841.28     32.46 o 
  -5   9   4     1842.04     1807.43     71.37 o 
  -3   9   4      743.50      745.76     35.61 o 
  -1   9   4     1259.43     1304.76     39.07 o 
   1   9   4      353.49      357.69     23.64 o 
  -2  -8   5      411.65      365.07     35.36 o 
   0  -8   5      211.28      202.46     25.98 o 
   2  -8   5       19.19       13.48     14.93 o 
  -3  -7   5     1047.46     1004.35     64.98 o 
  -1  -7   5     1525.17     1478.43     88.65 o 
   1  -7   5     2011.58     2121.34    127.96 o 
   3  -7   5     1074.31     1074.24     76.16 o 
  -4  -6   5      505.17      501.74     37.22 o 
  -2  -6   5     1303.41     1260.04     80.11 o 
   0  -6   5      113.81      115.68     20.20 o 
   2  -6   5       77.74       69.88     17.39 o 
   4  -6   5       36.59       29.09     15.35 o 
 -13  -5   5       58.32       48.33     10.85 o 
  -5  -5   5     1011.82      941.94     59.62 o 
  -3  -5   5     3548.74     3623.68    199.39 o 
  -1  -5   5     3585.53     3570.37    201.56 o 
   1  -5   5      776.80      747.32     48.92 o 
   3  -5   5     1100.82     1129.98     72.38 o 
   5  -5   5     2320.56     2250.38    132.39 o 
 -12  -4   5      723.65      751.11     37.66 o 
  -6  -4   5      904.49      892.66     52.04 o 
  -4  -4   5     2267.12     2410.61    133.82 o 
  -2  -4   5      662.43      687.06     42.76 o 
   0  -4   5      667.71      718.57     46.51 o 
   2  -4   5      206.80      198.47     22.20 o 
   4  -4   5     1051.78      989.02     64.82 o 
   6  -4   5      183.25      185.25     26.64 o 
 -13  -3   5       17.02       13.99      7.22 o 
 -11  -3   5       29.65       31.05      7.99 o 
  -9  -3   5      969.76      934.58     40.47 o 
  -5  -3   5     1229.17     1197.41     71.28 o 
  -3  -3   5     3748.17     3975.47    212.83 o 
  -1  -3   5     1756.50     1785.98    103.21 o 
   1  -3   5     2064.98     2136.74    125.54 o 
   3  -3   5     4717.11     4804.43    261.01 o 
   5  -3   5     1506.42     1446.01     87.82 o 
   7  -3   5      485.84      462.20     37.86 o 
 -14  -2   5     1613.85     1714.82     68.56 o 
 -12  -2   5     2187.61     2147.65     84.83 o 
 -10  -2   5      903.28      936.19     38.36 o 
  -8  -2   5     2429.06     2459.50     74.01 o 
  -6  -2   5     4681.04     4739.67    171.76 o 
  -4  -2   5     1658.77     1634.83     60.58 o 
  -2  -2   5     1222.18     1321.83     41.15 o 
   0  -2   5      434.70      446.30     33.69 o 
   2  -2   5      294.95      288.72     25.01 o 
   4  -2   5      144.92      118.40     18.36 o 
   6  -2   5      475.46      482.38     37.44 o 
   8  -2   5      563.01      526.52     41.72 o 
 -13  -1   5       15.07        5.60      7.12 o 
 -11  -1   5       18.51       18.47      5.64 o 
  -9  -1   5      131.37      115.55      8.66 o 
  -7  -1   5     2702.83     2690.08     80.01 o 
  -5  -1   5     6019.08     6229.50    216.98 o 
  -3  -1   5     1865.60     1685.07     61.61 o 
  -1  -1   5     4436.96     4917.83    125.93 o 
   1  -1   5     6292.34     6415.74    161.35 o 
   3  -1   5     1822.30     1676.02     52.78 o 
   5  -1   5     1248.96     1168.89     39.04 o 
   7  -1   5     1183.33     1128.73     71.57 o 
 -14   0   5     1247.13     1241.12     42.37 o 
 -12   0   5     1155.85     1223.01     40.53 o 
 -10   0   5     2861.52     2866.24     85.51 o 
  -8   0   5     4546.68     4047.81    118.06 o 
  -6   0   5     3158.67     3204.10    115.15 o 
  -4   0   5     2061.03     1883.90     69.55 o 
  -2   0   5      134.24      166.27     13.17 o 
   0   0   5      751.24      726.39     23.48 o 
   2   0   5       43.35       55.80      7.55 o 
   4   0   5       65.28       56.44      8.26 o 
   6   0   5       95.68      104.76     13.39 o 
   8   0   5      894.09      829.17     31.09 o 
 -15   1   5      150.24      129.38     15.15 o 
 -13   1   5       18.37       22.81      6.27 o 
 -11   1   5       25.85       30.13      5.85 o 
  -9   1   5       81.41       89.62      7.60 o 
  -7   1   5     2499.46     2475.31     73.57 o 
  -5   1   5     5437.53     5586.15    281.71 o 
  -3   1   5     1724.49     1512.04     80.46 o 
  -1   1   5     4897.15     5345.42    243.84 o 
   1   1   5     6375.92     6469.25    184.24 o 
   3   1   5     1945.46     1984.87     75.36 o 
   5   1   5     1283.80     1157.45     47.26 o 
   7   1   5     1229.36     1183.69     49.50 o 
 -14   2   5     1431.21     1532.93     43.94 o 
 -12   2   5     2172.91     2250.38     59.47 o 
 -10   2   5      784.82      857.18     25.63 o 
  -8   2   5     2316.37     2383.75     71.32 o 
  -6   2   5     4779.35     4911.22    138.60 o 
  -4   2   5     1631.41     1527.42     81.36 o 
  -2   2   5     1371.64     1481.02     62.82 o 
   0   2   5      536.33      560.74     16.47 o 
   2   2   5      306.27      311.31     18.61 o 
   4   2   5      126.85      137.14     12.19 o 
   6   2   5      547.57      513.74     26.24 o 
   8   2   5      612.36      559.04     28.86 o 
 -13   3   5       15.79       13.04      5.33 o 
 -11   3   5       39.70       27.20      5.29 o 
  -9   3   5      991.42      984.09     28.11 o 
  -7   3   5     1309.44     1303.03     34.87 o 
  -5   3   5     1363.92     1294.12     47.88 o 
  -3   3   5     3788.35     3947.28    136.87 o 
  -1   3   5     1807.69     1833.71     65.20 o 
   1   3   5     2249.20     2367.61     70.30 o 
   3   3   5     4511.16     4812.79    175.28 o 
   5   3   5     1440.85     1529.44     62.10 o 
   7   3   5      524.63      481.98     26.20 o 
 -12   4   5      860.30      877.14     36.49 o 
 -10   4   5     4046.56     3855.17    135.93 o 
  -8   4   5     1463.23     1551.16     58.52 o 
  -6   4   5      744.18      715.08     50.87 o 
  -4   4   5     2195.35     2301.50     96.86 o 
  -2   4   5      549.74      533.96     24.52 o 
   0   4   5      616.54      640.91     20.12 o 
   2   4   5      204.13      197.05     11.24 o 
   4   4   5     1079.70     1060.15     46.01 o 
   6   4   5      171.49      166.10     14.96 o 
 -13   5   5       53.46       50.65     10.25 o 
 -11   5   5      235.07      217.39     15.22 o 
  -9   5   5      272.56      267.82     16.27 o 
  -7   5   5      400.06      353.25     18.94 o 
  -5   5   5      976.62      936.15     38.12 o 
  -3   5   5     3584.44     3661.49    128.77 o 
  -1   5   5     3750.76     3752.11    130.04 o 
   1   5   5      631.38      648.47     25.06 o 
   3   5   5     1040.40     1074.48     46.71 o 
   5   5   5     2227.73     2421.53     95.10 o 
 -12   6   5     1099.28     1060.95     48.13 o 
 -10   6   5     1173.87     1118.34     50.30 o 
  -8   6   5     1741.49     1708.97     65.55 o 
  -6   6   5     1267.33     1240.26     49.64 o 
  -4   6   5      508.89      514.39     25.00 o 
  -2   6   5     1319.80     1322.34     51.10 o 
   0   6   5      122.24      133.39     12.90 o 
   2   6   5       74.77       73.63     14.63 o 
   4   6   5       26.00       30.33     10.54 o 
  -9   7   5       75.04       63.54     11.97 o 
  -7   7   5      634.17      597.74     29.17 o 
  -5   7   5      844.27      851.96     37.43 o 
  -3   7   5      987.25      960.90     40.97 o 
  -1   7   5     1378.78     1367.49     39.83 o 
   1   7   5     2104.12     2198.54     69.67 o 
   3   7   5     1195.59     1267.14     43.39 o 
  -8   8   5      926.93      916.13     40.91 o 
  -6   8   5      635.35      616.20     30.52 o 
  -4   8   5      418.54      383.15     22.23 o 
  -2   8   5      488.45      462.28     24.68 o 
   0   8   5      210.17      208.32     13.97 o 
   2   8   5       18.28        9.14      7.07 o 
  -3   9   5      252.49      291.03     19.93 o 
  -2  -8   6      596.37      589.06     47.81 o 
  -3  -7   6      254.12      261.62     28.17 o 
  -1  -7   6       55.67       52.26     18.21 o 
   1  -7   6      290.69      284.55     32.19 o 
  -4  -6   6     1589.13     1691.38     99.01 o 
  -2  -6   6     2212.76     2305.41    130.42 o 
   0  -6   6     2015.92     1938.10    119.85 o 
   2  -6   6      848.47      888.09     62.26 o 
  -5  -5   6      625.44      647.05     44.75 o 
  -3  -5   6      214.20      201.91     23.23 o 
  -1  -5   6      817.58      824.90     58.10 o 
   1  -5   6      374.72      357.32     32.28 o 
   3  -5   6      406.59      362.81     33.88 o 
   5  -5   6      393.66      386.83     36.36 o 
  -6  -4   6     1608.26     1533.34     83.18 o 
  -4  -4   6     2786.43     2876.54    164.39 o 
  -2  -4   6      875.46      917.89     63.50 o 
   0  -4   6     1688.90     1678.98     95.33 o 
   2  -4   6     3047.82     3183.27    179.32 o 
   4  -4   6      554.57      610.82     46.71 o 
   6  -4   6      146.05      160.74     25.69 o 
 -13  -3   6      548.40      570.98     29.53 o 
 -11  -3   6      564.84      554.58     28.19 o 
  -5  -3   6     1254.33     1200.46     66.65 o 
  -3  -3   6     1557.40     1542.79     88.67 o 
  -1  -3   6     1333.58     1393.11     79.76 o 
   1  -3   6      327.39      302.84     27.19 o 
   3  -3   6      406.01      383.69     32.68 o 
   5  -3   6      583.19      563.23     43.52 o 
 -14  -2   6      247.35      271.09     18.84 o 
 -12  -2   6      887.89      913.39     40.97 o 
 -10  -2   6     1033.05     1003.32     42.87 o 
  -8  -2   6     1868.74     1753.68     91.81 o 
  -6  -2   6     2045.88     2126.90    108.63 o 
  -4  -2   6     2661.35     2751.37    100.91 o 
  -2  -2   6     3196.56     3253.52    173.68 o 
   0  -2   6     1683.30     1690.72    104.33 o 
   2  -2   6     1062.37     1094.36     68.51 o 
   4  -2   6     1395.31     1351.17     83.31 o 
   6  -2   6      530.62      553.41     43.41 o 
 -13  -1   6     1278.09     1208.51     41.28 o 
 -11  -1   6     1572.37     1522.86     48.98 o 
  -9  -1   6     1895.54     1826.38     56.44 o 
  -7  -1   6      598.80      637.10     38.47 o 
  -5  -1   6       23.42       25.62      5.76 o 
  -3  -1   6      318.35      321.16     16.48 o 
  -1  -1   6      224.23      238.22     13.00 o 
   1  -1   6     1453.56     1487.96     87.66 o 
   3  -1   6     1135.92      991.70     63.16 o 
   5  -1   6      832.59      808.19     54.94 o 
   7  -1   6      663.40      632.09     47.47 o 
 -14   0   6      140.63      155.09     11.20 o 
 -12   0   6      219.22      225.83     12.74 o 
 -10   0   6      295.87      266.88     13.31 o 
  -8   0   6     2324.96     2487.02     74.79 o 
  -6   0   6     4787.09     4803.16    234.02 o 
  -4   0   6     4939.64     4850.60    173.93 o 
  -2   0   6     8681.53     8793.47    420.34 o 
   0   0   6     4654.43     4770.05    137.47 o 
   2   0   6      481.30      466.02     22.42 o 
   4   0   6      400.34      392.54     17.10 o 
   6   0   6      411.40      395.09     33.47 o 
 -13   1   6     1339.10     1357.55     45.19 o 
 -11   1   6     1470.21     1410.66     45.57 o 
  -9   1   6     1978.08     2011.60     61.40 o 
  -7   1   6      598.05      636.80     38.56 o 
  -5   1   6       13.52       25.71      8.37 o 
  -3   1   6      318.73      350.01     23.41 o 
  -1   1   6      174.11      172.08      9.72 o 
   1   1   6     1389.76     1536.48     59.80 o 
   3   1   6     1207.46     1243.04     50.42 o 
   5   1   6      819.69      788.44     35.33 o 
   7   1   6      658.01      632.18     31.29 o 
 -14   2   6      214.03      198.57     12.06 o 
 -12   2   6      946.79      954.72     28.67 o 
 -10   2   6     1040.16     1068.08     35.53 o 
  -8   2   6     1543.72     1522.03     47.42 o 
  -6   2   6     2058.53     2230.39    113.64 o 
  -4   2   6     2839.94     2741.80    138.06 o 
  -2   2   6     3114.82     3094.75    156.28 o 
   0   2   6     1926.42     2001.92     59.55 o 
   2   2   6     1032.65     1044.09     43.85 o 
   4   2   6     1295.62     1340.32     55.21 o 
   6   2   6      632.33      638.49     31.67 o 
 -13   3   6      481.25      496.17     32.36 o 
 -11   3   6      566.15      594.26     27.56 o 
  -9   3   6      201.09      183.45     13.06 o 
  -7   3   6      928.36      937.49     37.93 o 
  -5   3   6     1143.96     1099.78     58.65 o 
  -3   3   6     1552.04     1506.40     56.13 o 
  -1   3   6     1223.79     1302.72     36.29 o 
   1   3   6      220.43      191.86     14.45 o 
   3   3   6      485.22      523.24     26.90 o 
   5   3   6      630.46      614.92     31.07 o 
 -12   4   6      197.34      221.50     15.62 o 
 -10   4   6     1902.94     1878.95     70.84 o 
  -8   4   6     1598.34     1593.21     60.62 o 
  -6   4   6     1328.58     1319.29     52.67 o 
  -4   4   6     2921.10     3067.12    107.13 o 
  -2   4   6     1139.63     1137.38     42.46 o 
   0   4   6     1498.63     1527.84     49.99 o 
   2   4   6     2920.08     3023.34    114.80 o 
   4   4   6      495.37      516.52     27.93 o 
   6   4   6      133.16      147.67     16.38 o 
 -11   5   6      792.00      717.25     32.94 o 
  -9   5   6      684.34      677.21     30.81 o 
  -7   5   6     1375.12     1324.45     52.07 o 
  -5   5   6      645.90      647.07     28.97 o 
  -3   5   6      221.62      212.14     14.53 o 
  -1   5   6      895.21      916.51     32.24 o 
   1   5   6      359.72      375.83     17.42 o 
   3   5   6      370.92      379.06     23.39 o 
   5   5   6      426.80      400.56     25.25 o 
 -10   6   6      375.96      339.61     26.60 o 
  -8   6   6     1545.87     1497.07     59.23 o 
  -6   6   6     2711.05     2615.83     96.10 o 
  -4   6   6     1498.99     1592.38     62.29 o 
  -2   6   6     2075.36     2132.11     80.43 o 
   0   6   6     1990.22     2055.49     64.93 o 
   2   6   6      922.08      949.56     44.34 o 
  -9   7   6      608.93      566.50     28.95 o 
  -7   7   6      315.36      273.82     18.29 o 
  -5   7   6      162.37      166.34     15.27 o 
  -3   7   6      257.74      241.92     16.92 o 
  -1   7   6       61.04       69.04      9.70 o 
   1   7   6      345.01      310.46     16.98 o 
  -6   8   6      658.76      628.89     31.48 o 
  -4   8   6      637.77      654.27     36.33 o 
  -2   8   6      629.04      648.69     27.60 o 
  -5  -7   7     1224.64     1224.16     78.39 o 
  -3  -7   7      551.37      556.14     44.34 o 
  -4  -6   7      363.74      375.30     33.36 o 
  -2  -6   7      835.28      810.40     58.79 o 
   0  -6   7     1043.33     1073.87     71.76 o 
  -5  -5   7      651.06      626.01     44.09 o 
  -3  -5   7     1591.39     1587.78    101.74 o 
  -1  -5   7     1453.07     1407.94     88.25 o 
   1  -5   7      367.77      364.39     34.26 o 
  -4  -4   7     1076.09     1049.25     63.13 o 
  -2  -4   7      752.76      770.04     53.18 o 
   0  -4   7      843.61      847.16     58.52 o 
   2  -4   7      496.37      510.09     42.03 o 
  -5  -3   7      595.83      596.23     40.49 o 
  -3  -3   7     1350.76     1434.49     78.48 o 
  -1  -3   7      991.53     1022.29     65.81 o 
   1  -3   7      350.47      386.17     33.33 o 
   3  -3   7      297.49      315.84     31.38 o 
 -10  -2   7      222.65      223.41     21.01 o 
  -8  -2   7      270.77      283.30     23.12 o 
  -6  -2   7      515.55      475.20     31.64 o 
  -4  -2   7       43.53       59.17      8.28 o 
  -2  -2   7      885.84      946.33     55.05 o 
   0  -2   7      745.49      701.62     48.53 o 
   2  -2   7      794.77      930.65     61.73 o 
   4  -2   7     1049.38      991.39     66.47 o 
 -13  -1   7      951.18      936.73     34.00 o 
 -11  -1   7     1102.90     1067.16     36.70 o 
  -9  -1   7     1451.55     1418.35     77.08 o 
  -7  -1   7     2771.50     2659.54    134.72 o 
  -5  -1   7     4722.68     4548.06    166.47 o 
  -3  -1   7     2042.94     2079.45     78.09 o 
  -1  -1   7      447.70      496.45     36.08 o 
   1  -1   7      452.61      431.58     34.26 o 
   3  -1   7      282.23      263.36     26.61 o 
   5  -1   7       16.55       12.85     12.80 o 
 -14   0   7      366.67      352.13     17.60 o 
 -12   0   7      956.38      873.13     33.30 o 
 -10   0   7      215.73      219.29     20.53 o 
  -8   0   7        4.74        7.09      6.81 o 
  -6   0   7      138.42      143.90     15.52 o 
  -4   0   7     1500.22     1416.26     55.09 o 
  -2   0   7      706.74      763.67     33.90 o 
   0   0   7     1391.98     1444.30     85.97 o 
   2   0   7     2411.78     2235.91    128.62 o 
   4   0   7     1103.95     1005.91     66.03 o 
 -13   1   7     1132.45     1128.44     38.93 o 
 -11   1   7     1144.47     1156.89     38.64 o 
  -9   1   7     1374.13     1423.24     77.34 o 
  -7   1   7     2843.93     2844.38    143.44 o 
  -5   1   7     4786.60     4724.58    224.69 o 
  -3   1   7     1984.71     2011.11    103.67 o 
  -1   1   7      433.03      533.06     43.95 o 
   1   1   7      427.05      455.26     23.43 o 
   3   1   7      230.14      209.01     15.61 o 
 -12   2   7      189.09      184.88     14.15 o 
 -10   2   7      188.52      201.43     19.85 o 
  -8   2   7      276.36      294.10     23.71 o 
  -6   2   7      574.65      550.14     35.35 o 
  -4   2   7       81.16       82.22     12.58 o 
  -2   2   7      752.07      841.84    107.26 o 
   0   2   7      785.51      841.87     37.29 o 
   2   2   7      843.90      983.55     43.13 o 
   4   2   7      987.10     1013.85     44.84 o 
 -13   3   7      675.60      671.88     31.76 o 
 -11   3   7      842.89      821.36     36.05 o 
  -9   3   7     1434.32     1477.56     57.43 o 
  -7   3   7     2011.59     2067.23     76.57 o 
  -5   3   7      564.91      664.95     61.33 o 
  -3   3   7     1089.48     1216.11     81.56 o 
  -1   3   7     1106.37     1147.88    101.98 o 
   1   3   7      363.89      430.00     24.48 o 
   3   3   7      292.93      328.18     21.63 o 
 -12   4   7        6.12        6.14      7.50 o 
 -10   4   7        4.33        5.47      6.90 o 
  -8   4   7      124.15      120.16     16.08 o 
  -6   4   7      233.83      246.43     18.30 o 
  -4   4   7      975.38      977.28     40.78 o 
  -2   4   7      790.98      802.65     46.93 o 
   0   4   7      981.80     1100.55     48.59 o 
   2   4   7      495.24      524.56     28.86 o 
 -11   5   7     1214.66     1228.87     50.96 o 
  -9   5   7     2381.63     2210.64     83.04 o 
  -7   5   7     1924.68     1889.57     71.80 o 
  -5   5   7      621.42      574.30     27.54 o 
  -3   5   7     1820.43     1928.07     78.15 o 
  -1   5   7     1407.95     1540.16     88.96 o 
   1   5   7      387.82      414.57     25.32 o 
 -10   6   7      142.42      136.67     16.84 o 
  -8   6   7      102.68      121.00     13.62 o 
  -6   6   7       48.96       64.72     10.72 o 
  -4   6   7      375.49      340.50     20.36 o 
  -2   6   7      882.08      961.14     81.09 o 
   0   6   7      984.31     1106.86     62.31 o 
  -7   7   7      834.54      831.86     38.54 o 
  -5   7   7     1231.54     1180.36     62.50 o 
  -3   7   7      521.75      523.59     39.62 o 
  -4  -6   8      175.23      195.19     25.80 o 
  -3  -5   8      740.34      829.70     59.88 o 
  -1  -5   8     1852.03     1823.71    111.31 o 
  -4  -4   8      207.85      234.63     24.77 o 
  -2  -4   8        7.32        8.35     12.78 o 
   0  -4   8       89.69       72.47     20.03 o 
  -3  -3   8     1538.58     1595.22     91.11 o 
  -1  -3   8      853.89      915.15     62.17 o 
   1  -3   8      731.87      690.48     51.45 o 
 -10  -2   8     1297.40     1208.57     69.06 o 
  -8  -2   8      719.79      686.22     43.32 o 
  -6  -2   8      238.55      237.47     21.02 o 
  -4  -2   8      911.18      916.77     55.20 o 
  -2  -2   8      464.66      411.69     33.86 o 
   0  -2   8       69.99       65.51     16.76 o 
   2  -2   8       93.80      111.38     21.46 o 
 -13  -1   8        3.27       -1.41      8.72 o 
 -11  -1   8      225.67      220.03     21.74 o 
  -9  -1   8      467.27      428.14     31.10 o 
  -7  -1   8      539.63      483.83     33.23 o 
  -5  -1   8     1307.90     1316.98     71.70 o 
  -3  -1   8     1140.08     1064.44     44.07 o 
  -1  -1   8     1202.08     1218.80     75.80 o 
   1  -1   8     1119.36     1161.95     74.49 o 
   3  -1   8     1123.97     1083.38     72.01 o 
 -12   0   8     1426.84     1439.36     80.85 o 
 -10   0   8      528.86      537.16     36.85 o 
  -8   0   8      668.26      689.21     43.15 o 
  -6   0   8     1752.67     1747.54     92.27 o 
  -4   0   8      541.60      474.06     22.92 o 
  -2   0   8      143.65      159.47     18.91 o 
   0   0   8        2.51       -4.43      8.94 o 
   2   0   8      119.71      129.91     21.04 o 
 -13   1   8        4.02        5.44     10.15 o 
 -11   1   8      238.38      200.91     20.82 o 
  -9   1   8      587.58      509.92     35.14 o 
  -7   1   8      566.46      554.80     36.60 o 
  -5   1   8     1364.05     1424.08     76.90 o 
  -3   1   8     1205.23     1078.94     59.49 o 
   3   1   8     1031.40     1023.12     68.01 o 
 -12   2   8     1144.39     1090.15     45.69 o 
 -10   2   8     1312.65     1303.43     73.78 o 
  -8   2   8      863.63      898.86     53.58 o 
  -6   2   8      180.91      217.46     20.49 o 
  -4   2   8      804.04      767.74     48.60 o 
  -2   2   8      453.66      477.61     52.50 o 
   0   2   8       59.71       74.05     11.37 o 
   2   2   8      103.01      125.81     14.38 o 
 -11   3   8       21.31       16.96      7.73 o 
  -9   3   8      312.86      310.76     37.62 o 
  -7   3   8      602.92      656.11     62.29 o 
  -5   3   8     1032.56     1124.51    175.08 o 
  -3   3   8     1376.28     1404.47     80.48 o 
  -1   3   8      903.09     1074.75     48.31 o 
   1   3   8      733.65      855.66     40.91 o 
 -10   4   8      856.94      878.34     39.31 o 
  -8   4   8     1178.10     1163.73     48.43 o 
  -6   4   8      896.43      952.13    114.54 o 
  -4   4   8      258.95      300.24     17.81 o 
  -2   4   8       13.37       12.51      6.50 o 
   0   4   8       99.47      146.23     17.11 o 
  -9   5   8      482.64      442.25     24.65 o 
  -7   5   8      872.00      895.22     39.57 o 
  -5   5   8      154.70      160.17     13.86 o 
  -3   5   8      855.43      940.84     54.68 o 
  -1   5   8     1801.41     2306.61     93.96 o 
  -6   6   8      430.40      438.81     24.70 o 
  -4   6   8      179.95      165.00     21.12 o 
  -3  -3   9       94.22       90.17     18.93 o 
  -8  -2   9      937.92      853.71     52.37 o 
  -2  -2   9      977.68      988.58     65.37 o 
 -11  -1   9      138.15      123.54     19.11 o 
  -9  -1   9      155.34      125.67     18.31 o 
  -7  -1   9      302.15      287.10     24.83 o 
  -5  -1   9        1.15        0.04      8.48 o 
  -3  -1   9      134.07      134.79     18.49 o 
  -1  -1   9       21.08       11.88     13.20 o 
 -10   0   9      178.14      157.60     18.99 o 
  -8   0   9      556.78      557.92     38.27 o 
  -6   0   9     1809.00     1665.12     89.68 o 
  -4   0   9      427.08      447.33     31.27 o 
  -2   0   9      140.63      133.12     20.82 o 
   0   0   9      993.79     1046.82     69.26 o 
 -11   1   9      180.77      148.29     21.21 o 
  -9   1   9      123.47       94.34     16.51 o 
  -7   1   9      293.94      266.89     23.65 o 
  -5   1   9        0.93        3.98      9.18 o 
  -3   1   9      150.20      139.66     17.63 o 
  -1   1   9       31.75       21.85     11.77 o 
 -10   2   9      966.25      986.27     59.97 o 
  -8   2   9     1072.62     1056.76     62.61 o 
  -6   2   9      853.18      872.15     52.70 o 
  -4   2   9     1254.67     1232.42     69.17 o 
  -9   3   9      504.67      488.69     53.30 o 
  -7   3   9      131.84      145.63     31.24 o 
  -5   3   9       81.82       86.10     24.15 o 
  -3   3   9       88.65      114.83     15.63 o 
  -8   4   9     1001.39     1199.94    151.89 o 
  -6   4   9      681.62      745.97     79.13 o 
  -4   4   9     1236.77     1234.15     71.02 o 
                                                 
